# Supplementary material for: The value of diffusion kurtosis imaging in assessing mismatch repair gene expression of rectal carcinoma: Preliminary findings
Source: PLoS One. 2019 Feb 4;14(2):e0211461. doi: 10.1371/journal.pone.0211461 (PMC6361592; doi:10.1371/journal.pone.0211461)
Supplement: S1 File — (XLS) [file pone.0211461.s001.xls]

## Sheet: Sheet1
	MLH1					MSH2						MSH6						Her-2
	MD	MK	first	second	MD+MK	grade	MD	MK	first	second	MD+MK	grade	MD	MK	first	second	MD+MK	grade	MD	MK	MD+MK
1	1123	1337	30	30	0.00501	1	1807	1420	60	40	0.00099	1	1234	1193	60	40	0.22538	1	1340	1238	0.24957
1	942	1265	50	40	0.01972	1	1105	1506	30	40	0	1	1105	1506	60	50	6e-05	1	1073	1067	0.79902
1	1073	1067	70	70	0.78678	1	1123	1557	20	40	0	1	1487	1154	70	80	0.59602	1	1135	1265	0.19423
1	1807	1420	30	30	0.00294	1	1234	1193	30	30	0.05914	1	1123	1557	60	70	2e-05	1	1105	1506	0.00813
1	1234	1193	50	50	0.18762	1	1399	1159	60	50	0.24474	1	1234	1193	60	60	0.22538	1	1123	1557	0.00396
1	1313	1181	70	60	0.27071	1	1159	1399	30	30	0.00013	1	1135	1265	60	60	0.03415	1	1234	1193	0.39224
1	1547	1079	80	80	0.88753	1	1399	1202	60	70	0.08673	1	1607	1114	60	50	0.84772	1	1399	1159	0.49844
1	1135	1265	50	70	0.03002	1	1807	1193	60	60	0.39131	1	1234	1193	80	70	0.22538	1	1807	1420	0.02203
1	1105	1506	30	40	7e-05	1	1323	1138	60	80	0.30242	1	1340	1238	70	60	0.1047	1	1313	1181	0.42766
1	1340	1238	50	60	0.0873	1	942	1265	60	60	0.00246	1	1123	1337	60	50	0.00528	1	1547	1079	0.74599
1	1399	1202	70	60	0.21069	1	1708	1136	60	50	0.68644	1	1399	1202	60	40	0.25554	1	1607	1420	0.02328
1	1607	1420	80	80	0.00188	1	1323	1138	60	60	0.30242	1	1313	1181	60	30	0.32469	1	1323	1138	0.57705
1	1340	1238	30	30	0.0873	1	1135	1265	60	40	0.00536	1	942	1265	60	50	0.0217	1	1807	1193	0.35436
1	1234	1193	50	60	0.18762	1	1708	1136	60	60	0.68644	1	1399	1202	60	80	0.25554	1	1708	1136	0.55723
1	1323	1138	70	70	0.5249	1	1638	1193	80	70	0.24461	1	1340	1238	50	70	0.1047	1	1607	1114	0.6383
1	1234	1193	70	70	0.18762	1	1607	1114	80	60	0.73139	1	1073	1067	60	40	0.83829	1	1234	1193	0.39224
1	1340	1238	50	70	0.0873	1	1001	1125	60	50	0.14537	1	1105	1506	30	50	6e-05	1	1399	1202	0.3518
1	1234	1193	60	70	0.18762	1	1340	1138	50	60	0.31717	1	1123	1557	20	60	2e-05	1	1340	1238	0.24957
1	1105	1506	30	30	7e-05	1	1073	1067	60	70	0.54399	1	1234	1193	30	40	0.22538	1	1073	1067	0.79902
1	1123	1557	20	30	2e-05	1	1105	1387	20	30	0.00015	1	1399	1159	60	40	0.51161	1	1105	1506	0.00813
1	1234	1193	30	30	0.18762	1	1123	1254	30	40	0.00697	1	1159	1399	30	40	0.00116	1	1123	1557	0.00396
1	1399	1159	50	50	0.43723	1	1596	1093	30	50	0.82585	1	1399	1202	60	50	0.25554	1	1234	1193	0.39224
1	1159	1399	30	30	0.00117	1	1313	1181	60	70	0.10873	1	1607	1420	60	30	0.00198	1	1399	1159	0.49844
1	1399	1202	40	40	0.21069	1	1159	1365	30	50	0.00034	1	1323	1138	60	70	0.60052	1	1159	1399	0.03507
1	1807	1193	70	70	0.45357	1	1540	1108	60	40	0.71117	1	942	1265	60	40	0.0217	1	1399	1202	0.3518
1	1323	1138	40	40	0.5249	1	1234	1193	60	50	0.05914	1	1807	1420	60	60	0.00321	1	1807	1193	0.35436
1	942	1265	30	30	0.01972	1	1323	1138	60	60	0.30242	1	1323	1138	60	30	0.60052	1	1323	1138	0.57705
1	1708	1136	60	60	0.73281	1	942	1267	40	60	0.00232	1	1135	1265	60	30	0.03415	1	942	1265	0.20291
1	1323	1138	50	50	0.5249	1	1608	1136	60	70	0.59333	1	1708	1136	60	40	0.80062	1	1708	1136	0.55723
1	1135	1265	40	60	0.03002	1	1323	1247	40	40	0.01894	1	942	1265	60	40	0.0217	1	1323	1138	0.57705
1	1708	1136	70	70	0.73281	1	1540	1265	40	40	0.02711	1	1708	1136	60	30	0.80062	1	1135	1265	0.19423
1	942	1265	30	30	0.01972	1	1313	1181	60	60	0.10873	1	1323	1138	60	20	0.60052	1	1708	1136	0.55723
1	1708	1136	70	70	0.73281	1	942	1234	50	70	0.00593	1	1135	1265	60	40	0.03415	1	942	1265	0.20291
1	1323	1138	70	70	0.5249	1	1508	1268	40	40	0.02197	1	1807	1193	60	40	0.53754	1	1708	1136	0.55723
1	1135	1265	60	60	0.03002	1	1323	1138	50	80	0.30242	1	1399	1159	60	60	0.51161	1	1323	1138	0.57705
1	1708	1136	80	80	0.73281	1	1135	1289	60	60	0.00271	1	1159	1399	30	30	0.00116	1	1135	1265	0.19423
1	1399	1159	60	60	0.43723	1	1708	1286	60	40	0.02936	1	1807	1420	60	60	0.00321	1	1708	1136	0.55723
1	1159	1399	30	30	0.00117	1	1399	1064	60	60	0.8299	2	1001	942	90	90	0.99112	1	1399	1159	0.49844
1	1399	1202	50	60	0.21069	1	1540	1335	30	30	0.00376	2	1313	1181	90	90	0.32469	1	1159	1399	0.03507
1	1807	1420	60	70	0.00294	1	1399	1118	60	40	0.51087	2	1807	992	90	90	0.99535	1	1807	1420	0.02203
2	1313	1181	90	90	0.27071	2	1714	1120	90	90	0.77982	2	1487	1069	90	90	0.9305	2	1313	1181	0.42766
2	1807	992	90	90	0.9919	2	1313	1181	90	90	0.10873	2	1547	1079	90	90	0.92273	2	1807	992	0.90271
2	1487	1069	90	90	0.89846	2	1754	992	90	90	0.99382	2	1607	1114	90	90	0.84772	2	1487	1069	0.77469
2	1547	1079	90	90	0.88753	2	1487	1069	90	90	0.85806	2	1073	1067	90	90	0.83829	2	1547	1079	0.74599
2	1607	1114	90	90	0.79085	2	1547	1079	90	90	0.85287	2	1313	1181	90	90	0.32469	2	1607	1114	0.6383
2	1001	942	90	90	0.98595	2	1607	1114	90	90	0.73139	2	1807	892	90	90	0.99965	2	1001	942	0.95926
2	1313	1181	90	90	0.27071	2	1734	898	90	90	0.99954	2	1487	1154	90	90	0.59602	2	1313	1181	0.42766
2	1807	892	90	90	0.99932	2	1313	1181	90	90	0.10873	2	1547	1079	90	90	0.92273	2	1807	892	0.97428
2	1487	1154	90	90	0.51707	2	1607	892	90	90	0.99935	2	1607	1114	90	90	0.84772	2	1487	1154	0.5098
2	1547	1079	90	90	0.88753	2	1487	1154	90	90	0.34818	2	1547	1079	90	90	0.92273	2	1547	1079	0.74599
2	1607	1114	90	90	0.79085	2	1547	1079	90	90	0.85287	2	1607	1114	90	90	0.84772	2	1607	1114	0.6383
2	1547	1079	90	90	0.88753	2	1607	1114	90	90	0.73139	2	1807	1193	90	90	0.53754	2	1547	1079	0.74599
2	1607	1114	90	90	0.79085	2	1547	1079	90	90	0.85287	2	1313	1181	90	90	0.32469	2	1607	1114	0.6383
2	1547	1079	90	90	0.88753	2	1524	1114	90	90	0.66036	2	1707	992	90	90	0.99408	2	1807	892	0.97428
2	1313	1181	90	90	0.27071	2	1607	1126	90	90	0.65907	2	1487	1069	90	90	0.9305	2	1313	1181	0.42766
2	1707	992	90	90	0.9899	2	1698	1081	90	90	0.90994	2	1547	1079	90	90	0.92273	2	1707	992	0.90517
2	1487	1069	90	90	0.89846	2	1834	992	90	90	0.99553	2	1607	1114	90	90	0.84772	2	1487	1069	0.77469
2	1547	1079	90	90	0.88753	2	1487	1069	90	90	0.85806	2	1234	1193	90	90	0.22538	2	1547	1079	0.74599
2	1607	1114	90	90	0.79085	2	1547	1079	90	90	0.85287	2	1313	1181	90	90	0.32469	2	1607	1114	0.6383
2	1073	1067	90	90	0.78678	2	1607	1014	90	90	0.97929	2	1807	892	90	90	0.99965	2	1234	1193	0.39224
2	1313	1181	90	90	0.27071	2	1547	1079	90	90	0.85287	2	1487	1154	90	90	0.59602	2	1313	1181	0.42766
2	1807	892	90	90	0.99932	2	1678	1081	90	90	0.90307	2	1547	1079	90	90	0.92273	2	1807	892	0.97428
2	1487	1154	90	90	0.51707	2	1687	892	90	90	0.99953	2	1607	1114	90	90	0.84772	2	1487	1154	0.5098
2	1547	1079	90	90	0.88753	2	1487	1154	90	90	0.34818	2	1708	1136	90	90	0.80062	2	1547	1079	0.74599
2	1607	1114	90	90	0.79085	2	1547	1079	90	90	0.85287	2	1323	1138	90	90	0.60052	2	1607	1114	0.6383
2	1399	1159	80	80	0.43723	2	1607	1114	90	90	0.73139	2	1399	1159	90	90	0.51161	2	942	1001	0.91259
2	1708	1136	90	90	0.73281	2	1073	1067	90	90	0.54399	2	1313	1181	90	90	0.32469	2	1399	1202	0.3518
2	1607	1114	90	90	0.79085	2	1608	1136	90	90	0.59333	2	1547	1079	90	90	0.92273	2	1547	1079	0.74599
2	1807	892	90	90	0.99932	2	1807	992	90	90	0.99501	2	1807	992	90	90	0.99535	2	942	1265	0.20291
2	1313	1181	90	90	0.27071	2	1487	1069	90	90	0.85806	2	1807	892	90	90	0.99965	2	1234	1193	0.39224
2	1807	1193	90	90	0.45357	2	1547	1079	90	90	0.85287	2	1607	1114	90	90	0.84772	2	1313	1181	0.42766
2	1487	1069	90	90	0.89846	2	1607	1114	90	90	0.73139	2	1487	1069	90	90	0.9305	2	1123	1337	0.08074
2	942	1001	90	90	0.9342	2	1707	1054	90	90	0.95772	2	1323	1138	90	90	0.60052	2	1607	1114	0.6383
2	1607	1114	90	90	0.79085	2	1599	1068	90	90	0.9074	2	1708	1136	90	90	0.80062	2	1547	1079	0.74599
2	1547	1079	90	90	0.88753	2	1807	892	90	90	0.99971	2	942	1001	90	90	0.95441	2	1323	1138	0.57705
2	1807	992	90	90	0.9919	2	1487	1154	90	90	0.34818	2	1708	1136	90	90	0.80062	2	1487	1154	0.5098
2	1323	1138	90	90	0.5249	2	1547	1079	90	90	0.85287	2	1547	1079	90	90	0.92273	2	1807	992	0.90271
2	1487	1154	90	90	0.51707	2	1607	1114	90	90	0.73139	2	1708	1136	90	90	0.80062	2	1708	1130	0.57795
2	1708	1136	90	90	0.73281	2	1547	1079	90	90	0.85287	2	1607	1114	90	90	0.84772	2	1487	1069	0.77469
2	1607	1114	90	90	0.79085	2	1607	1114	90	90	0.73139	2	1547	1079	90	90	0.92273	2	1607	1114	0.6383
